# Supplementary material for: Japanese nationwide survey to track the impact of long COVID over 3 years
Source: Environ Health Prev Med. 2025 Oct 28;30:84. doi: 10.1265/ehpm.25-00293 (PMC12583970; doi:10.1265/ehpm.25-00293)
Supplement: Supplementary file 2 — Additional file 2: Supplementary Appendix 2: Collaborators. [file ehpm-30-084-s002.xlsx]

## Sheet: Authorlist
Name	Initial	postal cord		Affiliation	ORCID	COI	StudyDesign	WroteManuscript	Exp/DataAnalysis	CollectionManage	Collection
Makoto Ishii	M.Ishii	160-8582		Division of Pulmonary Medicine, Department of Medicine, Keio University School of Medicine, Tokyo, Japan	0000-0003-4396-1664	No					Yes
Makoto Ishii	M.Ishii	466-8550	Furocho, Chikusa Ward, Nagoya, Aichi	Department of Respiratory Medicine, Nagoya University Graduate School of Medicine, Nagoya, Japan							Yes
Katsunori Masaki	K.Masaki	160-8582		Division of Pulmonary Medicine, Department of Medicine, Keio University School of Medicine, Tokyo, Japan	0000-0003-0909-9409	No					Yes
Takae Tanosaki	T.Tanosaki	160-8582		Division of Pulmonary Medicine, Department of Medicine, Keio University School of Medicine, Tokyo, Japan		No					Yes
Emiko Matsuyama	E.Matsuyama	160-8582		Division of Pulmonary Medicine, Department of Medicine, Keio University School of Medicine, Tokyo, Japan	0000-0002-9822-6184	No					Yes
Reina Hayashi	R.Hayashi	160-8582		Division of Pulmonary Medicine, Department of Medicine, Keio University School of Medicine, Tokyo, Japan		No					Yes
Takashi Shimada	T.Shimada	160-8582		Division of Pulmonary Medicine, Department of Medicine, Keio University School of Medicine, Tokyo, Japan		No					Yes
Lisa Shigematsu	L.Shigematsu	160-8582		Division of Pulmonary Medicine, Department of Medicine, Keio University School of Medicine, Tokyo, Japan		No					Yes
Fumimaro Ito	F.Ito	160-8582		Division of Pulmonary Medicine, Department of Medicine, Keio University School of Medicine, Tokyo, Japan		No					Yes
Masanori Kaji	M.Kaji	160-8582		Division of Pulmonary Medicine, Department of Medicine, Keio University School of Medicine, Tokyo, Japan		No					Yes
Hatsuyo Takaoka	H.Takaoka	160-8582		Division of Pulmonary Medicine, Department of Medicine, Keio University School of Medicine, Tokyo, Japan		No					Yes
Momoko Kurihara	M.Kurihara	160-8582		Division of Pulmonary Medicine, Department of Medicine, Keio University School of Medicine, Tokyo, Japan	0000-0001-6164-0114	No					Yes
Kensuke Nakagawara	K.Nakagawara	160-8582		Division of Pulmonary Medicine, Department of Medicine, Keio University School of Medicine, Tokyo, Japan		No					Yes
Saki Tomiyasu	S.Tomiyasu	160-8582		Division of Pulmonary Medicine, Department of Medicine, Keio University School of Medicine, Tokyo, Japan		No					Yes
Kotaro Sasahara	K.Sasahara	160-8582		Division of Pulmonary Medicine, Department of Medicine, Keio University School of Medicine, Tokyo, Japan		No					Yes
Ayaka Saito	A.Saito	160-8582		Division of Pulmonary Medicine, Department of Medicine, Keio University School of Medicine, Tokyo, Japan		No					Yes
Shiro Otake	S.Otake	160-8582		Division of Pulmonary Medicine, Department of Medicine, Keio University School of Medicine, Tokyo, Japan		No					Yes
Shuhei Azekawa	S.Azegawa	160-8582		Division of Pulmonary Medicine, Department of Medicine, Keio University School of Medicine, Tokyo, Japan		No					Yes
Masahiko Okada	M.Okada	160-8582		Division of Pulmonary Medicine, Department of Medicine, Keio University School of Medicine, Tokyo, Japan		No					Yes
Takahiro Fukushima	T.Fukushima	160-8582		Division of Pulmonary Medicine, Department of Medicine, Keio University School of Medicine, Tokyo, Japan		No					Yes
Atsuho Morita	A.Morita	160-8582		Division of Pulmonary Medicine, Department of Medicine, Keio University School of Medicine, Tokyo, Japan	0000-0001-5859-0304	No					Yes
Keeya Sunata	K.Sunata	160-8582		Division of Pulmonary Medicine, Department of Medicine, Keio University School of Medicine, Tokyo, Japan		No					Yes
Masato Asaoka	M.Asaoka	160-8582		Division of Pulmonary Medicine, Department of Medicine, Keio University School of Medicine, Tokyo, Japan		No					Yes
Miyuki Nishie	M.Nishie	160-8582		Division of Pulmonary Medicine, Department of Medicine, Keio University School of Medicine, Tokyo, Japan		No					Yes
Taro Shinozaki	T.Shinozaki	160-8582		Division of Pulmonary Medicine, Department of Medicine, Keio University School of Medicine, Tokyo, Japan		No					Yes
Yuto Akiyama	Y.Akiyama	160-8582		Division of Pulmonary Medicine, Department of Medicine, Keio University School of Medicine, Tokyo, Japan		No					Yes
Akifumi Mitsuishi	A.Mitsuishi	160-8582		Division of Pulmonary Medicine, Department of Medicine, Keio University School of Medicine, Tokyo, Japan		No					Yes
Shingo Nakayama	S.Nakayama	160-8582		Division of Pulmonary Medicine, Department of Medicine, Keio University School of Medicine, Tokyo, Japan		No					Yes
Takunori Ogawa	T.Ogawa	160-8582		Division of Pulmonary Medicine, Department of Medicine, Keio University School of Medicine, Tokyo, Japan		No					Yes
Kaori Sakurai	K.Sakurai	160-8582		Division of Pulmonary Medicine, Department of Medicine, Keio University School of Medicine, Tokyo, Japan		No					Yes
Misato Irie	M.Irie	160-8582		Division of Pulmonary Medicine, Department of Medicine, Keio University School of Medicine, Tokyo, Japan		No					Yes
Kazuma Yagi	K.Yagi	160-8582		Division of Pulmonary Medicine, Department of Medicine, Keio University School of Medicine, Tokyo, Japan	0000-0002-9752-9589	No					Yes
Keiko Ohgino	K. Ohgino	160-8582		Division of Pulmonary Medicine, Department of Medicine, Keio University School of Medicine, Tokyo, Japan		No					Yes
Jun Miyata	J.Miyata	160-8582		Division of Pulmonary Medicine, Department of Medicine, Keio University School of Medicine, Tokyo, Japan		No					Yes
Hiroki Kabata	H.Kabata	160-8582		Division of Pulmonary Medicine, Department of Medicine, Keio University School of Medicine, Tokyo, Japan	0000-0001-8853-6149	No					Yes
Shinnosuke Ikemura	S.Ikemura	160-8582		Division of Pulmonary Medicine, Department of Medicine, Keio University School of Medicine, Tokyo, Japan	0000-0002-0022-7307	No					Yes
Hirofumi Kamata	H.Kamata	160-8582		Division of Pulmonary Medicine, Department of Medicine, Keio University School of Medicine, Tokyo, Japan	0000-0002-1807-5911	No					Yes
Hiroyuki Yasuda	H.Yasuda	160-8582		Division of Pulmonary Medicine, Department of Medicine, Keio University School of Medicine, Tokyo, Japan	0000-0001-9966-8569	No					Yes
Ichiro Kawada	I.Kawada	160-8582		Division of Pulmonary Medicine, Department of Medicine, Keio University School of Medicine, Tokyo, Japan	0000-0002-8536-0018	No					Yes
Ryusei Kimura	R.Kimura	160-8582		Biostatistics Unit, Clinical and Translational Research Center, Keio University Hospital, Tokyo, Japan	0000-0001-6024-4945	No
Masahiro Kondo	M.Kondo	160-8582		Department of Biostatistics, Keio University School of Medicine, Tokyo, Japan	0000-0003-4647-3746	No			Yes
Noriyuki Ishida	N.Ishida	160-8582		Biostatistics Unit, Clinical and Translational Research Center, Keio University Hospital, Tokyo, Japan	0000-0003-2826-6567	No			Yes
Naoki Miyazaki	N.Miyazaki	160-8582		Biostatistics Unit, Clinical and Translational Research Center, Keio University Hospital, Tokyo, Japan	0000-0001-7753-5191	No			Yes
Keigo Kobayashi	K.Kobayashi	327-8511	1728 Horigomecho, Sano, Tochigi	Department of Internal Medicine, Sano Kosei General Hospital, Tochigi, Japan	0000-0003-0609-9438	No					Yes
Toshiyuki Hirano	T.Hirano			Department of Internal Medicine, Sano Kosei General Hospital, Tochigi, Japan	-	No					Yes
Takashi Inoue	T.Inoue			Department of Internal Medicine, Sano Kosei General Hospital, Tochigi, Japan	-	No					Yes
Mizuha Haraguchi	M.Haraguchi	220-0012	3-7-3 Minatomirai, Nishi-ku, Yokohama, Kanagawa	Department of Internal Medicine, Keiyu Hospital, Kanagawa, Japan	0000-0002-4698-1655	No					Yes
Junko Kagyo	J.Kagyo			Department of Internal Medicine, Keiyu Hospital, Kanagawa, Japan	-	No					Yes
Tetsuya Shiomi	T.Shiomi			Department of Internal Medicine, Keiyu Hospital, Kanagawa, Japan	-	No					Yes
Ho Lee	H.Lee			Division of Pulmonary Medicine, Department of Medicine, Keio University School of Medicine, Tokyo, Japan	0000-0002-0426-2281	No					Yes
Ho Lee	H.Lee	210-0013	12-1 Shinkawadori, Kawasaki-ku, Kawasaki, Kanagawa	Division of Pulmonary Medicine, Kawasaki Municipal Hospital, Kanagawa, Japan							Yes
Kai Sugihara	K.Sugihara			Division of Pulmonary Medicine, Kawasaki Municipal Hospital, Kanagawa, Japan		No					Yes
Nao Omori	N.Omori			Division of Pulmonary Medicine, Kawasaki Municipal Hospital, Kanagawa, Japan		No					Yes
Koichi Sayama	K.Sayama			Division of Pulmonary Medicine, Kawasaki Municipal Hospital, Kanagawa, Japan		No					Yes
Kengo Otsuka	K.Otsuka	210-0852	1-2-1 Kokandori, Kawasaki-ku, Kawasaki, Kanagawa	Department of Internal Medicine, Nihon Koukan Hospital, Kanagawa, Japan		No					Yes
Naoki Miyao	N.Miyao			Department of Internal Medicine, Nihon Koukan Hospital, Kanagawa, Japan		No					Yes
Toshio Odani	T.Odani	063-0005	7-1-1 Yamanote 5 Jo, Nishi-ku, Sapporo, Hokkaido	Department of Rheumatology, National Hospital Organization Hokkaido Medical Center, Hokkaido, Japan.	-	No					Yes
Mayuko Watase	M.Watase			Division of Pulmonary Medicine, Department of Medicine, Keio University School of Medicine, Tokyo, Japan		No					Yes
Mayuko Watase	M.Watase	152-8902	2-5-1 Higashigaoka, Meguro-ku, Tokyo	Department of Respiratory Medicine, National Hospital Organization Tokyo Medical Center, Tokyo, Japan.							Yes
Takao Mochimaru	T. Mochimaru			Department of Respiratory Medicine, National Hospital Organization Tokyo Medical Center, Tokyo, Japan.	0000-0002-1505-6651	No					Yes
Ryosuke Satomi	R.Satomi			Department of Respiratory Medicine, National Hospital Organization Tokyo Medical Center, Tokyo, Japan.	なし	No					Yes
Yoshitaka Oyamada	Y.Oyamada			Department of Respiratory Medicine, National Hospital Organization Tokyo Medical Center, Tokyo, Japan.	-	No					Yes
Keita Masuzawa	K.Masuzawa	108-8642	5-9-1 Shirokane, Minato-ku, Tokyo	Department of Respiratory Medicine, Kitasato University Kitasato Institute Hospital, Tokyo, Japan.	0000-0002-0549-8966	No					Yes
Takanori Asakura	T.Asakura			Division of Pulmonary Medicine, Department of Medicine, Keio University School of Medicine, Tokyo, Japan	0000-0003-3122-6937	No					Yes
Takanori Asakura	T.Asakura			Department of Respiratory Medicine, Kitasato University Kitasato Institute Hospital, Tokyo, Japan.							Yes
Sohei Nakayama	S.Nakayama			Department of Respiratory Medicine, Kitasato University Kitasato Institute Hospital, Tokyo, Japan.	0000-0002-6487-0422	No					Yes
Yusuke Suzuki	Y.Suzuki			Department of Respiratory Medicine, Kitasato University Kitasato Institute Hospital, Tokyo, Japan.	0000-0001-9357-4852	No					Yes
Rie Baba	R.Baba	321-0974	911-1 Takebayashimachi, Utsunomiya, Tochigi	Pulmonary Division, Department Internal Medicine, Saiseikai Utsunomiya Hospital, Tochigi, Japan	0000-0002-8255-1978	No					Yes
Satoshi Okamori	S.Okamori			Division of Pulmonary Medicine, Department of Medicine, Keio University School of Medicine, Tokyo, Japan	0000-0002-4562-1455	No					Yes
Satoshi Okamori	S.Okamori			Pulmonary Division, Department Internal Medicine, Saiseikai Utsunomiya Hospital, Tochigi, Japan							Yes
Daisuke Arai	D.Arai			Pulmonary Division, Department Internal Medicine, Saiseikai Utsunomiya Hospital, Tochigi, Japan	0000-0002-9046-6300	No					Yes
Ichiro Nakachi	I.Nakachi			Pulmonary Division, Department Internal Medicine, Saiseikai Utsunomiya Hospital, Tochigi, Japan	0000-0002-3930-9318	No					Yes
Naota Kuwahara	N.Kuwahara	135-8577	5-1-38 Toyosu, Koto-ku, Tokyo	Department of Medicine, Division of Allergology and Respiratory Medicine, Showa University Koto Toyosu Hospital, Tokyo, Japan	なし	No					Yes
Akiko Fujiwara	A. Fujiwara			Department of Medicine, Division of Allergology and Respiratory Medicine, Showa University Koto Toyosu Hospital, Tokyo, Japan	なし	No					Yes
Takenori Okada	T. Okada			Department of Medicine, Division of Allergology and Respiratory Medicine, Showa University Koto Toyosu Hospital, Tokyo, Japan	なし	No					Yes
Takashi Ishiguro	T.Ishiguro	360-0197	1696 Itai, Kumagaya, Saitama	Department of Respiratory Medicine, Saitama Cardiovascular and Respiratory Center, Kumagaya, Japan.	0000-0001-6004-1769	No					Yes
Taisuke Isono	T.Isono			Department of Respiratory Medicine, Saitama Cardiovascular and Respiratory Center, Kumagaya, Japan.	-	No					Yes
Shuko Mashimo	S.Mashimo	441-8570	50 Hachikennishi, Aotakecho, Toyohashi, Aichi	Department of Respiratory Medicine, Toyohashi Municipal Hospital, Aichi, Japan.	-	No					Yes
Yasushi Makino	Y.Makino			Department of Respiratory Medicine, Toyohashi Municipal Hospital, Aichi, Japan.	-	No					Yes
Tatsuya Kaido	T.Kaido			Department of Respiratory Medicine, Toyohashi Municipal Hospital, Aichi, Japan.	-	No					Yes
Naoto Minematsu	N.Minematsu	191-0062	4-3-1, Tamadaira, Hino-city, Tokyo	Department of Internal Medicine, Hino Municipal Hospital, Tokyo, Japan		No					Yes
Soichiro Ueda	S.Ueda	350-8550	1981 kamoda,kawagoe-city, saitama	Department of Internal Medicine, Saitama Medical Center, Saitama, Japan	0000-0001-9004-4688	No					Yes
Kazuhiro Minami	K.Minami			Department of Internal Medicine, Saitama Medical Center, Saitama, Japan	-	No					Yes
Tadashi Manabe	T.Manabe			Division of Pulmonary Medicine, Department of Medicine, Keio University School of Medicine, Tokyo, Japan	0000-0001-9891-5222	No					Yes
Tadashi Manabe	T.Manabe	190-8531	4-2-22 Nishiki-cho, Tachikawa, Tokyo	Division of Pulmonary Medicine, Department of Medicine, Keio University School of Medicine, Tokyo, Japan							Yes
Takahiro Fukui	T.Fukui			Tachikawa Hospital, Tachikawa, Japan.	-	No					Yes
Yohei Funatsu	Y.Funatsu			Tachikawa Hospital, Tachikawa, Japan.	-	No					Yes
Hidefumi Koh	H.Koh			Tachikawa Hospital, Tachikawa, Japan.	-	No					Yes
Takashi Yoshiyama	T.Yoshiyama	204-8522	3-1-24 Matsuyama, Kiyose, Tokyo	Respiratory Disease Center, Fukujuji Hospital,Japan Anti-Tuberculosis Association, Tokyo, Japan	0000-0002-7278-8816	No					Yes
Hiroyuki Kokuto	H.Kokuto			Respiratory Disease Center, Fukujuji Hospital,Japan Anti-Tuberculosis Association, Tokyo, Japan		No					Yes
Tatsuya Kusumoto	T.Kusumoto			Division of Pulmonary Medicine, Department of Medicine, Keio University School of Medicine, Tokyo, Japan		No					Yes
Tatsuya Kusumoto	T.Kusumoto	110-8645	2-23-16 Higashiueno, Taito-ku, Tokyo	Department of Pulmonary Medicine, Eiju General Hospital, Tokyo, Japan.							Yes
Ayano Oashi	A.Oashi			Department of Pulmonary Medicine, Eiju General Hospital, Tokyo, Japan.		No					Yes
Masayoshi Miyawaki	M. Miyawaki			Department of Pulmonary Medicine, Eiju General Hospital, Tokyo, Japan.	0000-0001-6119-082X	No					Yes
Fumitake Saito	F.Saito			Department of Pulmonary Medicine, Eiju General Hospital, Tokyo, Japan.	-	No					Yes
Tetsuo Tani	T.Tani			Division of Pulmonary Medicine, Department of Medicine, Keio University School of Medicine, Tokyo, Japan	0000-0001-5719-2697	No					Yes
		108-0073	1-4-17 Mita, Minato-ku, Tokyo	Department of Pulmonary Medicine, Tokyo Saiseikai Central Hospital, Tokyo, Japan							Yes
Kota Ishioka	K.Ishioka			Department of Pulmonary Medicine, Tokyo Saiseikai Central Hospital, Tokyo, Japan	0000-0003-1652-1436	No					Yes
Saeko Takahashi	S.Takahashi			Department of Pulmonary Medicine, Tokyo Saiseikai Central Hospital, Tokyo, Japan	0000-0002-5490-4203	No					Yes
Morio Nakamura	M.Nakamura			Department of Pulmonary Medicine, Tokyo Saiseikai Central Hospital, Tokyo, Japan	0000-0002-0140-6155	No					Yes
Norihiro Harada	N.Harada	113-8421	2-1-1 Hongo, Bunkyo-ku, Tokyo	Department of Respiratory Medicine, Juntendo University Faculty of Medicine and Graduate School of Medicine, Tokyo, Japan.	0000-0002-0962-5731	Norihiro Harada reports personal fees from AstraZeneca K.K., GlaxoSmithKline, Kyorin, Sanofi and grants from AstraZeneca, Kyorin, Sanofi, SRL, Medisearch, outside the submitted work.					Yes
Hitoshi Sasano	H.Sasano			Department of Respiratory Medicine, Juntendo University Faculty of Medicine and Graduate School of Medicine, Tokyo, Japan.	0009-0007-0613-7592	No					Yes
Ai Goto	A.Goto			Department of Respiratory Medicine, Juntendo University Faculty of Medicine and Graduate School of Medicine, Tokyo, Japan.	-	No					Yes
Yu Kusaka	Y.Kusaka	198-0042	4-16-5, Higashiome Ome, Japan	Ome Municipal General Hospital, Ome, Japan.	0000-0001-6884-8110	No					Yes
Takehiko Ohba	T.Ohba			Ome Municipal General Hospital, Ome, Japan.	0000-0002-2312-5688	No					Yes
Yasushi Nakano	Y.Nakano	211-0035	2-27-1 Ida, Nakahara-ku, Kawasaki-shi, Kanagawa	Department of Pulmonary Medicine, Kawasaki Municipal Ida Hospital, Kanagawa, Japan	-	No					Yes
Kazumi Nishio	K.Nishio			Department of Pulmonary Medicine, Kawasaki Municipal Ida Hospital, Kanagawa, Japan	-	No					Yes
Yukiko Nakajima	Y.Nakajima			Department of Infectious Disease, Kawasaki Municipal Ida Hospital, Kanagawa, Japan	-	No					Yes
Shoji Suzuki	S.Suzuki	336-8522	2460 Mimuro, Midori-ku, Saitama,	Department of Pulmonary Medicine, Saitama City Hospital, Saitama, Japan.	-	No					Yes
Shuichi Yoshida	S.Yoshida			Department of Pulmonary Medicine, Saitama City Hospital, Saitama, Japan.	-	No					Yes
Hiroki Tateno	H.Tateno			Department of Pulmonary Medicine, Saitama City Hospital, Saitama, Japan.	0000-0003-3061-1489	No					Yes
Nobuhiro Kodama	N.Kodama	816-0864	4-5 Sugukita , Kasuga City, Fukuoka Prefecture	Department of General Internal Medicine, Fukuoka Tokushukai Hospital, Fukuoka, Japan	-	No					Yes
Satoshi Sakamoto	S. Sakamoto	810-8563	1-8-1 Jigyohama, Chuo-ku, Fukuoka	Department of Respirology, National Hospital Organization Kyushu Medical Center, Fukuoka, Japan.	-	No					Yes
Masaki Okamoto	M.Okamoto			Department of Respirology, National Hospital Organization Kyushu Medical Center, Fukuoka, Japan.	0000-0002-9298-3504	No					Yes
-	-	830-0011	67 Asahimachi, Kurume, Fukuoka	Division of Respirology, Rheumatology, and Neurology, Department of Internal Medicine, Kurume University School of Medicine, Kurume, Japan.	-						Yes
Yoji Nagasaki	Y. Nagasaki			Department of Infectious Disease and Clinical Research Center, National Hospital Organization Kyushu Medical Center, Fukuoka, Japan.	-	No					Yes
Akira Umeda	A.Umeda	324-8501	2600-1 Kitakanemaru, Otawara, Tochigi	Department of Respiratory Medicine, International University of Health and Welfare Shioya Hospital, Tochigi, Japan	0000-0003-3115-9842	No					Yes
Kazuya Miyagawa	K.Miyagawa			Department of Pharmacology, School of Pharmacy, International University of Health and Welfare, Tochigi, Japan	0000-0002-7633-5427	No					Yes
Hisato Shimada	N.Shimada			Department of Respiratory Medicine, International University of Health and Welfare Shioya Hospital, Tochigi, Japan		No					Yes
Naoki Hasegawa	N.Hasegawa			Department of Infectious Diseases, Keio University School of Medicine, Tokyo, Japan.	-	No
